# Supplementary material for: Semi-Synthesis and In Vitro Anti-Cancer Evaluation of Magnolol Derivatives
Source: Molecules. 2021 Jul 15;26(14):4302. doi: 10.3390/molecules26144302 (PMC8303457; doi:10.3390/molecules26144302)
Supplement: Supplementary file 1 [file molecules-26-04302-s001.zip]

Archive with 1 entries (1 files):
- molecules-1284542-SI.pdf
